# Supplementary material for: Successful Implantation of a Coronary Stent Graft in a Peripheral Vessel
Source: Case Rep Vasc Med. 2015 Aug 25;2015:725168. doi: 10.1155/2015/725168 (PMC4561936; doi:10.1155/2015/725168)
Supplement: Supplementary file 1 — Online Video 1: A small side branch of the popliteal artery was accidentally perforated. Online Video 2 and 3: Visualization of the perforation was performed using DSA and the small side branch was wired by a 0.014“ coronary guide wire. Online Video 4: During balloon inflation with 14 bars bleeding ceased immediately. Online Video 5: Implantation of a Direct-Stent stent graft was performed in the perforated side branch, successfully and permanently stopping bleeding in this segment. [file 725168.f1.zip]

Archive with 6 entries (5 files):
- 725168.F1/
- 725168.F1/Online Video 1.avi
- 725168.F1/Online Video 2.avi
- 725168.F1/Online Video 3.avi
- 725168.F1/Online Video 4.avi
- 725168.F1/Online Video 5.avi
